# Supplementary material for: PRMT5 Mediated HIF1α Signaling and Ras-Related Nuclear Protein as Promising Biomarker in Hepatocellular Carcinoma
Source: Biology (Basel). 2024 Mar 27;13(4):216. doi: 10.3390/biology13040216 (PMC11048327; doi:10.3390/biology13040216)
Supplement: Supplementary file 1 [file biology-13-00216-s001.zip]

Archive with 1 entries (1 files):
- biology-2907798-supplementary.pdf
